# Supplementary material for: Sodium molybdate does not inhibit sulfate-reducing bacteria but increases shell growth in the Pacific oyster Magallana gigas
Source: PLoS One. 2022 Feb 9;17(2):e0262939. doi: 10.1371/journal.pone.0262939 (PMC8827440; doi:10.1371/journal.pone.0262939)
Supplement: S1 Table — “Spec pH” refers to water samples collected to be analyzed on the Ocean Optics Jaz Spectrophotometer. (XLSX) [file pone.0262939.s001.xlsx]

## Sheet: Table S1
Table S1. Summary of project activity and milestones over the course of the experiment. “Spec pH” refers to water samples collected to be analyzed on the Ocean Optics Jaz Spectrophotometer.
Date	Day Post Fertilization	Activity	Sieve Size (um)	Samples Collected
2020-08-27	0	Spawn	35
2020-08-28	1
2020-08-29	2	Transfer to treatment buckets	35	Larvae for RNA and Microbiome collected from group culture prior to transfer
2020-08-30	3
2020-08-31	4
2020-09-01	5	Water change	35	Spec pH, Alkalinity
2020-09-02	6
2020-09-03	7
2020-09-04	8	Water change	55	Spec pH, Alkalinity
2020-09-05	9
2020-09-06	10
2020-09-07	11	Water change	55	Spec pH, Alkalinity
2020-09-08	12
2020-09-09	13
2020-09-10	14	Water change	74	Spec pH, Alkalinity
2020-09-11	15
2020-09-12	16
2020-09-13	17	Water change	74	Spec pH, Alkalinity
2020-09-14	18
2020-09-15	19
2020-09-16	20	Water change, settlement sand added to buckets	105	Spec pH, Alkalinity
2020-09-17	21
2020-09-18	22
2020-09-19	23	Water change, eyed pediveliger observed.	105	Spec pH, Alkalinity
2020-09-20	24
2020-09-21	25
2020-09-22	26	Water change, settlement first observed	150	Spec pH, Alkalinity
2020-09-23	27
2020-09-24	28
2020-09-25	29	Water change	150	Spec pH, Alkalinity
2020-09-26	30
2020-09-27	31	Organisms settled
2020-09-28	32	Water change	150	Spec pH, Alkalinity
2020-09-29	33
2020-09-30	34
2020-10-01	35	Water change	150	Spec pH, Alkalinity
2020-10-02	36
2020-10-03	37
2020-10-04	38	Water change, replicates 1 and 2 from each treatment destructively sampled	150	Spec pH, Alkalinity. Juveniles for RNA and Microbiome collected.
2020-10-05	39
2020-10-06	40
2020-10-07	41	Water change	150	Spec pH, Alkalinity
2020-10-08	42
2020-10-09	43
2020-10-10	44	Water change	150
2020-10-11	45
2020-10-12	46
2020-10-13	47	Water change	150
2020-10-14	48
2020-10-15	49
2020-10-16	50	Water change	340
2020-10-17	51	Remaining replicate from each treatment culled	340	Spec pH, Alkalinity. Juveniles for RNA and Microbiome collected.
