# Supplementary material for: Sodium molybdate does not inhibit sulfate-reducing bacteria but increases shell growth in the Pacific oyster Magallana gigas
Source: PLoS One. 2022 Feb 9;17(2):e0262939. doi: 10.1371/journal.pone.0262939 (PMC8827440; doi:10.1371/journal.pone.0262939)
Supplement: S2 Table — Alkalinity values were measured on Gran titration on a Metrohm 809 Titrando. Mean alkalinity was calculated for each bucket on the basis of samples that were successfully analyzed for that bucket and mean total alkalinity values for each bucket were assigned to each spectrophotomically derived pH value that also belonged to the same bucket (avg.alk). pH was finally corrected using these alkalinity values in the CO2Sys calculator (Robbins et al., 2010). InCntrl refers to measurements taken on seawater used to restock control and molybdate tanks after each water change. (XLSX) [file pone.0262939.s002.xlsx]

## Sheet: Table S2
Table S2: pH values measured on the Ocean Optics Jaz Spectrophotometer (pH.uncorrected), with the tris buffer offset correction (pH.trist.correct). Alkalinity values were measured on Gran titration on a Metrohm 809 Titrando. Mean alkalinity was calculated for each bucket on the basis of samples that were successfully analyzed for that bucket and mean total alkalinity values for each bucket were a…
treatment	replicate.no	sample.ID	date.collected	day.post.fert	sample.ID.date	pH.uncorrected	ph.tris.correct	avg.alk	pH.CO2SyS.correct.avg.alk
control	1	C1	2019-09-01	5	20190901_C1A	7.9631	7.9263	2269.7	7.975
control	1	C1	2019-09-04	8	20190904_C1B	7.96831	7.93151	2269.7	7.98
control	1	C1	2019-09-07	11	20190907_C1A	7.98007	7.94327	2269.7	7.992
control	1	C1	2019-09-10	14	20190910_C1A	7.96728	7.93048	2269.7	7.979
control	1	C1	2019-09-13	17	20190913_C1A	7.93922	7.90242	2269.7	7.951
control	1	C1	2019-09-16	20	20190916_C1B	7.99084	7.95404	2269.7	8.003
control	1	C1	2019-09-19	23	20190919_C1B	7.99512	7.95831	2269.7	8.008
control	1	C1	2019-09-22	26	20190922_C1B	8.00682	7.97002	2269.7	8.019
control	1	C1	2019-09-25	29	20190925_C1B	7.99302	7.95622	2269.7	8.005
control	1	C1	2019-09-28	32	20190928_C1	8.00044	7.96364	2269.7	8.013
control	1	C1	2019-10-01	35	20191001_C1	7.97777	7.94097	2269.7	7.99
control	1	C1	2019-10-04	38	20191004_C1	7.99811	7.96131	2269.7	8.011
control	2	C2	2019-09-01	5	20190901_C2A	7.95578	7.91898	2299.28	7.968
control	2	C2	2019-09-04	8	20190904_C2B	7.97479	7.93799	2299.28	7.987
control	2	C2	2019-09-07	11	20190907_C2A	7.9743	7.9375	2299.28	7.986
control	2	C2	2019-09-10	14	20190910_C2A	7.95732	7.92052	2299.28	7.969
control	2	C2	2019-09-13	17	20190913_C2A	7.93671	7.89991	2299.28	7.948
control	2	C2	2019-09-16	20	20190916_C2B	7.99029	7.95349	2299.28	8.003
control	2	C2	2019-09-19	23	20190919_C2B	8.0029	7.9661	2299.28	8.015
control	2	C2	2019-09-22	26	20190922_C2B	7.99514	7.95834	2299.28	8.008
control	2	C2	2019-09-25	29	20190925_C2B	7.99768	7.96089	2299.28	8.01
control	2	C2	2019-09-28	32	20190928_C2	8.00661	7.96981	2299.28	8.019
control	2	C2	2019-10-01	35	20191001_C2	7.97293	7.93613	2299.28	7.985
control	2	C2	2019-10-04	38	20191004_C2	7.99396	7.95716	2299.28	8.006
control	3	C3	2019-09-01	5	20190901_C3A	7.96896	7.93216	2197.55	7.981
control	3	C3	2019-09-04	8	20190904_C3B	7.97063	7.93383	2197.55	7.983
control	3	C3	2019-09-07	11	20190907_C3A	7.97749	7.94069	2197.55	7.99
control	3	C3	2019-09-10	14	20190910_C3A	7.95999	7.92319	2197.55	7.972
control	3	C3	2019-09-13	17	20190913_C3A	7.90614	7.86934	2197.55	7.917
control	3	C3	2019-09-16	20	20190916_C3B	7.98433	7.94754	2197.55	7.997
control	3	C3	2019-09-19	23	20190919_C3B	7.98951	7.95271	2197.55	8.002
control	3	C3	2019-09-22	26	20190922_C3B	8.00494	7.96814	2197.55	8.017
control	3	C3	2019-09-25	29	20190925_C3B	7.98631	7.94951	2197.55	7.999
control	3	C3	2019-09-28	32	20190928_C3	8.00652	7.96972	2197.55	8.019
control	3	C3	2019-10-01	35	20191001_C3	7.97807	7.94127	2197.55	7.99
control	3	C3	2019-10-04	38	20191004_C3	7.98963	7.95283	2197.55	8.002
control	3	C3	2019-10-07	41	20191007_C	8.06655	8.02975	2197.55	8.08
control	3	C3	2019-10-17	51	20191017_C3	7.97327	7.93647	2197.55	7.985
in.control	1	INCNTRL	2019-09-07	11	20190907_InCntrl	7.99225	7.95545	2277.72	8.005
in.control	1	INCNTRL	2019-09-10	14	20190910_InCntrl	7.99117	7.95437	2277.72	8.004
in.control	1	INCNTRL	2019-09-13	17	20190913_InCntrl	7.88753	7.85073	2277.72	7.899
in.control	1	INCNTRL	2019-09-16	20	20190916_InCntrl	7.99442	7.95763	2277.72	8.007
in.control	1	INCNTRL	2019-09-19	23	20190919_InCntrl	8.01192	7.97512	2277.72	8.025
in.control	1	INCNTRL	2019-09-22	26	20190922_InCntrl	7.98756	7.95076	2277.72	8
in.control	1	INCNTRL	2019-09-25	29	20190925_InCntrl	7.99196	7.95516	2277.72	8.004
in.control	1	INCNTRL	2019-09-28	32	20190928_InCntrl	7.98318	7.94638	2277.72	7.995
in.control	1	INCNTRL	2019-10-01	35	20191001_InCntrl	7.96442	7.92762	2277.72	7.976
in.control	1	INCNTRL	2019-10-04	38	20191004_InCntrl	7.9849	7.9481	2277.72	7.997
in.control	1	INCNTRL	2019-10-07	41	20191007_InCntrl	7.97263	7.93583	2277.72	7.985
in.control	1	INCNTRL	2019-10-17	51	20191017_InCntrl	7.98526	7.94846	2277.72	7.998
sm	1	SM1	2019-09-01	5	20190901_SM1A	7.97748	7.94069	2338.59	7.99
sm	1	SM1	2019-09-04	8	20190904_SM1B	7.97698	7.94018	2338.59	7.989
sm	1	SM1	2019-09-07	11	20190907_SM1A	7.97679	7.93999	2338.59	7.989
sm	1	SM1	2019-09-10	14	20190910_SM1A	7.96239	7.92559	2338.59	7.974
sm	1	SM1	2019-09-13	17	20190913_SM1A	7.94849	7.91169	2338.59	7.96
sm	1	SM1	2019-09-16	20	20190916_SM1B	7.99252	7.95572	2338.59	8.005
sm	1	SM1	2019-09-19	23	20190919_SM1B	7.99529	7.9585	2338.59	8.008
sm	1	SM1	2019-09-22	26	20190922_SM1B	8.00196	7.96516	2338.59	8.014
sm	1	SM1	2019-09-25	29	20190925_SM1B	7.99698	7.96018	2338.59	8.009
sm	1	SM1	2019-09-28	32	20190928_SM1	8.01197	7.97517	2338.59	8.025
sm	1	SM1	2019-10-01	35	20191001_SM1	7.97925	7.94245	2338.59	7.991
sm	1	SM1	2019-10-04	38	20191004_SM1	7.9635	7.9267	2338.59	7.976
sm	2	SM2	2019-09-01	5	20190901_SM2A	7.96706	7.93026	2274.57	7.979
sm	2	SM2	2019-09-04	8	20190904_SM2B	7.97309	7.93628	2274.57	7.985
sm	2	SM2	2019-09-07	11	20190907_SM2A	7.97215	7.93535	2274.57	7.984
sm	2	SM2	2019-09-10	14	20190910_SM2A	7.95344	7.91664	2274.57	7.965
sm	2	SM2	2019-09-13	17	20190913_SM2A	7.9682	7.9314	2274.57	7.98
sm	2	SM2	2019-09-16	20	20190916_SM2B	NA	NA	2274.57	7.98
sm	2	SM2	2019-09-19	23	20190919_SM2B	8.00608	7.96928	2274.57	8.019
sm	2	SM2	2019-09-22	26	20190922_SM2B	8.00381	7.96701	2274.57	8.016
sm	2	SM2	2019-09-25	29	20190925_SM2B	7.98862	7.95182	2274.57	8.001
sm	2	SM2	2019-09-28	32	20190928_SM2	7.99754	7.96074	2274.57	8.01
sm	2	SM2	2019-10-01	35	20191001_SM2	7.97913	7.94233	2274.57	7.991
sm	2	SM2	2019-10-04	38	20191004_SM2	7.98018	7.94338	2274.57	7.992
sm	3	SM3	2019-09-01	5	20190901_SM3A	7.95179	7.91498	2240.54	7.964
sm	3	SM3	2019-09-04	8	20190904_SM3B	7.97769	7.94089	2240.54	7.99
sm	3	SM3	2019-09-07	11	20190907_SM3A	7.96949	7.93269	2240.54	7.982
sm	3	SM3	2019-09-10	14	20190910_SM3A	7.94469	7.90789	2240.54	7.956
sm	3	SM3	2019-09-13	17	20190913_SM3A	7.95875	7.92195	2240.54	7.971
sm	3	SM3	2019-09-16	20	20190916_SM3B	8.00192	7.96512	2240.54	8.014
sm	3	SM3	2019-09-19	23	20190919_SM3B	7.99309	7.95629	2240.54	8.005
sm	3	SM3	2019-09-22	26	20190922_SM3B	8.00906	7.97226	2240.54	8.022
sm	3	SM3	2019-09-25	29	20190925_SM3B	7.98836	7.95156	2240.54	8.001
sm	3	SM3	2019-09-28	32	20190928_SM3	7.97503	7.93823	2240.54	7.987
sm	3	SM3	2019-10-01	35	20191001_SM3	7.96629	7.92949	2240.54	7.978
sm	3	SM3	2019-10-04	38	20191004_SM3	7.97349	7.93669	2240.54	7.986
sm	3	SM3	2019-10-07	41	20191007_SM	8.08813	8.05133	2240.54	8.101
sm	3	SM3	2019-10-17	51	20191017_SM3	7.96777	7.93097	2240.54	7.98
