# Supplementary material for: Sodium molybdate does not inhibit sulfate-reducing bacteria but increases shell growth in the Pacific oyster Magallana gigas
Source: PLoS One. 2022 Feb 9;17(2):e0262939. doi: 10.1371/journal.pone.0262939 (PMC8827440; doi:10.1371/journal.pone.0262939)
Supplement: S3 Table — (XLSX) [file pone.0262939.s003.xlsx]

## Sheet: Table S3
Table S3. Summary of sequence counts after each bioinformatics step in DADA2 and phyloseq.
Sample ID	No. Input Seqs	Post Filtering	DenoisedF	DenoisedR	Merged	Nonchimeric
C1-A	61807	57394	56873	56824	40971	40188
C1-B	82331	76506	75615	75635	57865	56057
C1-C	103194	96545	95275	95332	58883	55748
C2-A	111945	104313	103567	103599	52138	51056
C2-B	48171	44209	43860	43851	25644	25501
C2-C	52745	49208	48743	48827	38736	38329
C3-A	72834	68929	67957	68029	57528	53841
C3-B	181999	171222	169162	169923	155495	108690
C3-C	89734	83726	82849	82819	54065	50487
SM1-A*	153	59	6	17	0	0
SM1-B	40809	38304	37988	38011	28854	28529
SM1-C	85050	79772	79168	79197	62430	61080
SM2-A*	206	59	25	25	13	13
SM2-B	52845	49388	48995	49079	34543	34096
SM2-C	53553	50634	50267	50291	44195	43398
SM3-A	102784	96386	94966	95067	72161	67314
SM3-B	165704	156444	154557	154547	136051	122201
SM3-C	92555	87310	85756	85805	69615	62767
* These samples did not provide suffiient data and were not used in downstream analyses
