# Supplementary material for: Sodium molybdate does not inhibit sulfate-reducing bacteria but increases shell growth in the Pacific oyster Magallana gigas
Source: PLoS One. 2022 Feb 9;17(2):e0262939. doi: 10.1371/journal.pone.0262939 (PMC8827440; doi:10.1371/journal.pone.0262939)
Supplement: S4 Table — Grouped on the basis of treatment-time. (XLSX) [file pone.0262939.s004.xlsx]

## Sheet: Table S4
Table S4: Mean, standard deviation and standard error of the mean percent abundances of taxonomic Orders across all treatments. Grouped on the basis of treatment-time.
Treatment	Phylum	Class	Order	mean	sd	se
C38	Acidobacteria	Thermoanaerobaculia	Thermoanaerobaculales	0.669045	0.180706	0.0737728
C38	Actinobacteria	Acidimicrobiia	Microtrichales	0.787215	0.246314	0.100557
C38	Bacteroidetes	Bacteroidia	Bacteroidales	0.0715345	0.143482	0.0585762
C38	Bacteroidetes	Bacteroidia	Chitinophagales	14.3146	1.93219	0.788813
C38	Bacteroidetes	Bacteroidia	Cytophagales	0.593685	0.263217	0.107458
C38	Bacteroidetes	Bacteroidia	Flavobacteriales	10.2619	1.06367	0.434243
C38	Bacteroidetes	Bacteroidia	Sphingobacteriales	0.232494	0.16919	0.0690715
C38	Bacteroidetes	Rhodothermia	Rhodothermales	0.989632	0.270741	0.11053
C38	Chlamydiae	Chlamydiae	Chlamydiales	0.0560401	0.0870495	0.0355378
C38	Chloroflexi	Anaerolineae	SBR1031	0.408783	0.139467	0.0569373
C38	Dependentiae	Babeliae	Babeliales	0.243427	0.0629941	0.0257173
C38	Firmicutes	Bacilli	Bacillales	0.260092	0.110634	0.0451661
C38	Firmicutes	Clostridia	Clostridiales	0.508492	0.242816	0.0991293
C38	Hydrogenedentes	Hydrogenedentia	Hydrogenedentiales	0.162954	0.0868213	0.0354446
C38	Planctomycetes	Phycisphaerae	Phycisphaerales	2.49395	0.265744	0.10849
C38	Planctomycetes	Planctomycetacia	Pirellulales	11.6086	1.40307	0.5728
C38	Planctomycetes	Planctomycetacia	Planctomycetales	3.83042	0.366882	0.149779
C38	Proteobacteria	Alphaproteobacteria	Caulobacterales	1.31969	0.143388	0.0585377
C38	Proteobacteria	Alphaproteobacteria	Kordiimonadales	0.130366	0.108999	0.0444986
C38	Proteobacteria	Alphaproteobacteria	Micavibrionales	0.623958	0.142162	0.0580374
C38	Proteobacteria	Alphaproteobacteria	Parvibaculales	1.21409	0.511509	0.208822
C38	Proteobacteria	Alphaproteobacteria	Rhizobiales	5.59453	0.485614	0.198251
C38	Proteobacteria	Alphaproteobacteria	Rhodobacterales	25.7561	1.82751	0.746077
C38	Proteobacteria	Alphaproteobacteria	Rhodospirillales	0.515774	0.363323	0.148326
C38	Proteobacteria	Alphaproteobacteria	Rickettsiales	0.860064	0.378627	0.154574
C38	Proteobacteria	Alphaproteobacteria	Sneathiellales	0.0723048	0.0874952	0.0357198
C38	Proteobacteria	Alphaproteobacteria	Sphingomonadales	0.999913	0.273674	0.111727
C38	Proteobacteria	Deltaproteobacteria	Bdellovibrionales	0.703411	0.317499	0.129618
C38	Proteobacteria	Deltaproteobacteria	Myxococcales	1.7552	0.181535	0.0741112
C38	Proteobacteria	Deltaproteobacteria	Oligoflexales	0.176511	0.102466	0.0418316
C38	Proteobacteria	Gammaproteobacteria	Alteromonadales	1.4036	0.434836	0.177521
C38	Proteobacteria	Gammaproteobacteria	Arenicellales	0.036621	0.0897027	0.036621
C38	Proteobacteria	Gammaproteobacteria	Betaproteobacteriales	1.07195	0.146202	0.0596866
C38	Proteobacteria	Gammaproteobacteria	Cellvibrionales	3.49594	0.669478	0.273313
C38	Proteobacteria	Gammaproteobacteria	Coxiellales	0.995876	0.328516	0.134116
C38	Proteobacteria	Gammaproteobacteria	Diplorickettsiales	0.255696	0.152053	0.0620753
C38	Proteobacteria	Gammaproteobacteria	Enterobacteriales	0.0259021	0.0634469	0.0259021
C38	Proteobacteria	Gammaproteobacteria	Gammaproteobacteria_Incertae_Sedis	1.56019	0.170612	0.0696521
C38	Proteobacteria	Gammaproteobacteria	Legionellales	0.106738	0.092912	0.0379312
C38	Proteobacteria	Gammaproteobacteria	Nitrosococcales	0.359661	0.216721	0.0884759
C38	Proteobacteria	Gammaproteobacteria	Oceanospirillales	1.36232	0.313107	0.127825
C38	Proteobacteria	Gammaproteobacteria	Piscirickettsiales	0.0245385	0.0601069	0.0245385
C38	Proteobacteria	Gammaproteobacteria	Tenderiales	0.192237	0.103586	0.0422888
C38	Proteobacteria	Gammaproteobacteria	Thiohalorhabdales	0.707964	0.0963192	0.0393222
C38	Proteobacteria	Gammaproteobacteria	Thiomicrospirales	0.0569397	0.0644664	0.0263183
C38	Proteobacteria	Gammaproteobacteria	Vibrionales	0.544352	0.249743	0.101957
C38	Spirochaetes	Leptospirae	Leptospirales	0.0622192	0.0773455	0.0315762
C38	Verrucomicrobia	Verrucomicrobiae	Pedosphaerales	0.0483432	0.0560382	0.0228775
C38	Verrucomicrobia	Verrucomicrobiae	Verrucomicrobiales	0.348659	0.0976387	0.0398609
C51	Acidobacteria	Thermoanaerobaculia	Thermoanaerobaculales	0.430949	0.137242	0.0792368
C51	Actinobacteria	Acidimicrobiia	Microtrichales	0.667377	0.508443	0.29355
C51	Bacteroidetes	Bacteroidia	Chitinophagales	7.73868	1.595	0.920875
C51	Bacteroidetes	Bacteroidia	Cytophagales	1.88067	0.143909	0.0830861
C51	Bacteroidetes	Bacteroidia	Flavobacteriales	9.66035	1.0474	0.604717
C51	Bacteroidetes	Bacteroidia	Sphingobacteriales	0.116406	0.100977	0.0582989
C51	Bacteroidetes	Rhodothermia	Balneolales	0.187058	0.0485188	0.0280124
C51	Bacteroidetes	Rhodothermia	Rhodothermales	0.556812	0.170035	0.0981698
C51	Chloroflexi	Anaerolineae	SBR1031	3.7481	0.477981	0.275962
C51	Dependentiae	Babeliae	Babeliales	0.107133	0.0941067	0.0543325
C51	Firmicutes	Bacilli	Bacillales	0.8556	1.242	0.71707
C51	Firmicutes	Bacilli	Lactobacillales	1.03015	1.78428	1.03015
C51	Firmicutes	Clostridia	Clostridiales	0.150627	0.132119	0.0762791
C51	Hydrogenedentes	Hydrogenedentia	Hydrogenedentiales	0.21808	0.0199589	0.0115233
C51	Planctomycetes	Phycisphaerae	Phycisphaerales	4.64983	0.400915	0.231468
C51	Planctomycetes	Planctomycetacia	Pirellulales	10.305	0.60605	0.349903
C51	Planctomycetes	Planctomycetacia	Planctomycetales	4.19282	0.628053	0.362607
C51	Proteobacteria	Alphaproteobacteria	Caulobacterales	1.42443	0.0554873	0.0320356
C51	Proteobacteria	Alphaproteobacteria	Micavibrionales	0.632768	0.0930527	0.053724
C51	Proteobacteria	Alphaproteobacteria	Parvibaculales	0.778347	0.290884	0.167942
C51	Proteobacteria	Alphaproteobacteria	Rhizobiales	5.2213	0.307635	0.177613
C51	Proteobacteria	Alphaproteobacteria	Rhodobacterales	27.4338	1.26726	0.731655
C51	Proteobacteria	Alphaproteobacteria	Rhodospirillales	0.0946816	0.0889291	0.0513432
C51	Proteobacteria	Alphaproteobacteria	Rickettsiales	1.65596	0.143172	0.0826605
C51	Proteobacteria	Alphaproteobacteria	Sphingomonadales	1.0207	0.163594	0.0944512
C51	Proteobacteria	Deltaproteobacteria	Bdellovibrionales	0.975842	0.363617	0.209935
C51	Proteobacteria	Deltaproteobacteria	Myxococcales	1.76975	0.396857	0.229125
C51	Proteobacteria	Deltaproteobacteria	Oligoflexales	0.127363	0.111262	0.064237
C51	Proteobacteria	Gammaproteobacteria	Alteromonadales	1.34217	0.321595	0.185673
C51	Proteobacteria	Gammaproteobacteria	Arenicellales	0.311415	0.0462954	0.0267287
C51	Proteobacteria	Gammaproteobacteria	Betaproteobacteriales	0.905257	0.142096	0.0820392
C51	Proteobacteria	Gammaproteobacteria	Cellvibrionales	1.56831	0.596283	0.344264
C51	Proteobacteria	Gammaproteobacteria	Coxiellales	0.227192	0.210658	0.121624
C51	Proteobacteria	Gammaproteobacteria	Enterobacteriales	1.34582	2.33103	1.34582
C51	Proteobacteria	Gammaproteobacteria	Gammaproteobacteria_Incertae_Sedis	1.72926	0.248288	0.143349
C51	Proteobacteria	Gammaproteobacteria	Legionellales	0.0588151	0.101871	0.0588151
C51	Proteobacteria	Gammaproteobacteria	Nitrosococcales	0.334329	0.0314641	0.0181658
C51	Proteobacteria	Gammaproteobacteria	Oceanospirillales	1.09802	0.532728	0.307571
C51	Proteobacteria	Gammaproteobacteria	Piscirickettsiales	0.0224785	0.0389339	0.0224785
C51	Proteobacteria	Gammaproteobacteria	Pseudomonadales	0.366975	0.635619	0.366975
C51	Proteobacteria	Gammaproteobacteria	Steroidobacterales	0.440658	0.0825165	0.0476409
C51	Proteobacteria	Gammaproteobacteria	Tenderiales	0.893765	0.0289	0.0166854
C51	Proteobacteria	Gammaproteobacteria	Thiohalorhabdales	0.433411	0.0339033	0.0195741
C51	Proteobacteria	Gammaproteobacteria	Vibrionales	0.767796	0.629832	0.363634
C51	Spirochaetes	Leptospirae	Leptospirales	0.162998	0.19664	0.11353
C51	Verrucomicrobia	Verrucomicrobiae	Verrucomicrobiales	0.304429	0.041075	0.0237146
SM38	Acidobacteria	Thermoanaerobaculia	Thermoanaerobaculales	0.10529	0.123929	0.0619644
SM38	Actinobacteria	Acidimicrobiia	Microtrichales	0.329288	0.110366	0.0551828
SM38	Bacteroidetes	Bacteroidia	Bacteroidales	0.0456307	0.0553132	0.0276566
SM38	Bacteroidetes	Bacteroidia	Chitinophagales	12.279	2.02779	1.0139
SM38	Bacteroidetes	Bacteroidia	Cytophagales	0.918095	0.199546	0.0997731
SM38	Bacteroidetes	Bacteroidia	Flavobacteriales	10.4545	0.70241	0.351205
SM38	Bacteroidetes	Bacteroidia	Sphingobacteriales	0.295349	0.0734387	0.0367194
SM38	Bacteroidetes	Rhodothermia	Balneolales	0.0381925	0.076385	0.0381925
SM38	Bacteroidetes	Rhodothermia	Rhodothermales	0.624249	0.0739046	0.0369523
SM38	Chloroflexi	Anaerolineae	SBR1031	0.519884	0.201888	0.100944
SM38	Dependentiae	Babeliae	Babeliales	0.353365	0.0959579	0.047979
SM38	Firmicutes	Bacilli	Bacillales	0.0732122	0.0891201	0.0445601
SM38	Firmicutes	Clostridia	Clostridiales	0.0279692	0.0559385	0.0279692
SM38	Hydrogenedentes	Hydrogenedentia	Hydrogenedentiales	0.0895076	0.179015	0.0895076
SM38	Planctomycetes	Phycisphaerae	Phycisphaerales	2.56135	0.202447	0.101223
SM38	Planctomycetes	Planctomycetacia	Pirellulales	10.0302	0.621113	0.310557
SM38	Planctomycetes	Planctomycetacia	Planctomycetales	5.03242	0.346781	0.17339
SM38	Proteobacteria	Alphaproteobacteria	Caulobacterales	1.56587	0.0561949	0.0280974
SM38	Proteobacteria	Alphaproteobacteria	Micavibrionales	0.156322	0.110494	0.055247
SM38	Proteobacteria	Alphaproteobacteria	Parvibaculales	0.738832	0.377526	0.188763
SM38	Proteobacteria	Alphaproteobacteria	Rhizobiales	6.58426	0.730384	0.365192
SM38	Proteobacteria	Alphaproteobacteria	Rhodobacterales	29.2685	1.5975	0.798748
SM38	Proteobacteria	Alphaproteobacteria	Rhodospirillales	0.155383	0.125707	0.0628537
SM38	Proteobacteria	Alphaproteobacteria	Rhodovibrionales	0.06437	0.0765386	0.0382693
SM38	Proteobacteria	Alphaproteobacteria	Rickettsiales	1.1056	0.225518	0.112759
SM38	Proteobacteria	Alphaproteobacteria	Sneathiellales	0.0377766	0.0755531	0.0377766
SM38	Proteobacteria	Alphaproteobacteria	Sphingomonadales	0.992807	0.268605	0.134302
SM38	Proteobacteria	Deltaproteobacteria	Bdellovibrionales	0.866969	0.244269	0.122135
SM38	Proteobacteria	Deltaproteobacteria	Desulfarculales	0.0839374	0.107166	0.0535829
SM38	Proteobacteria	Deltaproteobacteria	Myxococcales	1.97451	0.396434	0.198217
SM38	Proteobacteria	Deltaproteobacteria	Oligoflexales	0.432628	0.259842	0.129921
SM38	Proteobacteria	Gammaproteobacteria	Alteromonadales	1.70072	0.310372	0.155186
SM38	Proteobacteria	Gammaproteobacteria	Arenicellales	0.37894	0.137877	0.0689385
SM38	Proteobacteria	Gammaproteobacteria	Betaproteobacteriales	0.906043	0.0579267	0.0289634
SM38	Proteobacteria	Gammaproteobacteria	Cellvibrionales	3.02214	0.56695	0.283475
SM38	Proteobacteria	Gammaproteobacteria	Coxiellales	1.16548	0.220937	0.110468
SM38	Proteobacteria	Gammaproteobacteria	Diplorickettsiales	0.0511555	0.102311	0.0511555
SM38	Proteobacteria	Gammaproteobacteria	Enterobacteriales	0.045243	0.090486	0.045243
SM38	Proteobacteria	Gammaproteobacteria	Gammaproteobacteria_Incertae_Sedis	1.85442	0.347682	0.173841
SM38	Proteobacteria	Gammaproteobacteria	Legionellales	0.0657458	0.0775876	0.0387938
SM38	Proteobacteria	Gammaproteobacteria	Nitrosococcales	0.219673	0.033	0.0165
SM38	Proteobacteria	Gammaproteobacteria	Oceanospirillales	1.31355	0.536479	0.26824
SM38	Proteobacteria	Gammaproteobacteria	Piscirickettsiales	0.076385	0.15277	0.076385
SM38	Proteobacteria	Gammaproteobacteria	Steroidobacterales	0.0279692	0.0559385	0.0279692
SM38	Proteobacteria	Gammaproteobacteria	Thiohalorhabdales	0.104486	0.0701626	0.0350813
SM38	Proteobacteria	Gammaproteobacteria	Vibrionales	0.306474	0.222458	0.111229
SM38	Spirochaetes	Leptospirae	Leptospirales	0.0554381	0.0719501	0.0359751
SM38	Verrucomicrobia	Verrucomicrobiae	Pedosphaerales	0.0377766	0.0755531	0.0377766
SM38	Verrucomicrobia	Verrucomicrobiae	Verrucomicrobiales	0.734476	0.0798957	0.0399478
SM51	Acidobacteria	Thermoanaerobaculia	Thermoanaerobaculales	0.161759	0.150523	0.0869044
SM51	Actinobacteria	Acidimicrobiia	Microtrichales	1.10555	0.210367	0.121455
SM51	Bacteroidetes	Bacteroidia	Bacteroidales	0.0674071	0.0922873	0.0532821
SM51	Bacteroidetes	Bacteroidia	Chitinophagales	6.37489	0.167911	0.0969432
SM51	Bacteroidetes	Bacteroidia	Cytophagales	1.57692	0.226293	0.13065
SM51	Bacteroidetes	Bacteroidia	Flavobacteriales	10.6298	0.607608	0.350803
SM51	Bacteroidetes	Bacteroidia	Sphingobacteriales	0.285413	0.0653209	0.037713
SM51	Bacteroidetes	Rhodothermia	Balneolales	0.218507	0.00623067	0.00359728
SM51	Bacteroidetes	Rhodothermia	Rhodothermales	0.74901	0.0874896	0.0505121
SM51	Chlamydiae	Chlamydiae	Chlamydiales	0.00987745	0.0171082	0.00987745
SM51	Chloroflexi	Anaerolineae	SBR1031	4.48874	0.71668	0.413776
SM51	Dependentiae	Babeliae	Babeliales	0.372749	0.081348	0.0469663
SM51	Firmicutes	Bacilli	Bacillales	0.0151527	0.0262453	0.0151527
SM51	Firmicutes	Bacilli	Lactobacillales	0.0249731	0.0432547	0.0249731
SM51	Firmicutes	Clostridia	Clostridiales	0.253304	0.117418	0.0677912
SM51	Hydrogenedentes	Hydrogenedentia	Hydrogenedentiales	0.0732015	0.0648368	0.0374336
SM51	Planctomycetes	Phycisphaerae	Phycisphaerales	5.63684	0.38557	0.222609
SM51	Planctomycetes	Planctomycetacia	Pirellulales	10.5599	0.644777	0.372262
SM51	Planctomycetes	Planctomycetacia	Planctomycetales	3.86798	0.667211	0.385214
SM51	Proteobacteria	Alphaproteobacteria	Caulobacterales	1.55109	0.0263921	0.0152375
SM51	Proteobacteria	Alphaproteobacteria	Kordiimonadales	0.0628082	0.0290778	0.0167881
SM51	Proteobacteria	Alphaproteobacteria	Micavibrionales	0.881227	0.123654	0.0713917
SM51	Proteobacteria	Alphaproteobacteria	Parvibaculales	0.338964	0.198353	0.114519
SM51	Proteobacteria	Alphaproteobacteria	Rhizobiales	5.78568	0.601664	0.347371
SM51	Proteobacteria	Alphaproteobacteria	Rhodobacterales	24.4473	1.52372	0.879719
SM51	Proteobacteria	Alphaproteobacteria	Rhodospirillales	0.325217	0.048292	0.0278814
SM51	Proteobacteria	Alphaproteobacteria	Rhodovibrionales	0.0545148	0.0536079	0.0309505
SM51	Proteobacteria	Alphaproteobacteria	Rickettsiales	1.1572	0.229958	0.132767
SM51	Proteobacteria	Alphaproteobacteria	Sneathiellales	0.0344994	0.0597547	0.0344994
SM51	Proteobacteria	Alphaproteobacteria	Sphingomonadales	1.312	0.142836	0.0824663
SM51	Proteobacteria	Deltaproteobacteria	Bdellovibrionales	1.31509	0.157528	0.0909487
SM51	Proteobacteria	Deltaproteobacteria	Desulfarculales	0.162751	0.0224692	0.0129726
SM51	Proteobacteria	Deltaproteobacteria	Myxococcales	2.4763	0.14213	0.0820586
SM51	Proteobacteria	Deltaproteobacteria	Oligoflexales	0.189381	0.0920714	0.0531575
SM51	Proteobacteria	Gammaproteobacteria	Alteromonadales	2.17077	0.435307	0.251325
SM51	Proteobacteria	Gammaproteobacteria	Arenicellales	0.11945	0.104123	0.0601155
SM51	Proteobacteria	Gammaproteobacteria	Betaproteobacteriales	1.16429	0.17935	0.103548
SM51	Proteobacteria	Gammaproteobacteria	Cellvibrionales	2.44874	0.250676	0.144728
SM51	Proteobacteria	Gammaproteobacteria	Coxiellales	0.937959	0.320992	0.185325
SM51	Proteobacteria	Gammaproteobacteria	Diplorickettsiales	0.291588	0.0462322	0.0266922
SM51	Proteobacteria	Gammaproteobacteria	Enterobacteriales	0.0252532	0.0437398	0.0252532
SM51	Proteobacteria	Gammaproteobacteria	Gammaproteobacteria_Incertae_Sedis	1.49937	0.121425	0.0701049
SM51	Proteobacteria	Gammaproteobacteria	Legionellales	0.122774	0.152443	0.0880127
SM51	Proteobacteria	Gammaproteobacteria	Nitrosococcales	0.335288	0.0896532	0.0517613
SM51	Proteobacteria	Gammaproteobacteria	Oceanospirillales	1.66969	0.288221	0.166404
SM51	Proteobacteria	Gammaproteobacteria	Steroidobacterales	0.441167	0.147782	0.085322
SM51	Proteobacteria	Gammaproteobacteria	Tenderiales	0.416699	0.23503	0.135694
SM51	Proteobacteria	Gammaproteobacteria	Thiohalorhabdales	0.405276	0.104563	0.0603697
SM51	Proteobacteria	Gammaproteobacteria	Vibrionales	0.488655	0.251946	0.145461
SM51	Spirochaetes	Leptospirae	Leptospirales	0.432466	0.0809436	0.0467328
SM51	Verrucomicrobia	Verrucomicrobiae	Verrucomicrobiales	0.354741	0.0576423	0.0332798
