# Supplementary material for: Sodium molybdate does not inhibit sulfate-reducing bacteria but increases shell growth in the Pacific oyster Magallana gigas
Source: PLoS One. 2022 Feb 9;17(2):e0262939. doi: 10.1371/journal.pone.0262939 (PMC8827440; doi:10.1371/journal.pone.0262939)
Supplement: S5 Table — (XLSX) [file pone.0262939.s005.xlsx]

## Sheet: Table S5
Table S5: Results of comparisons made using the Kruskal-Wallis test between treatment-time groups (C-1 + C-2, C3, SM-1 + SM-2, SM-3) for taxonomic Orders.
Order	Chi-squared	p-value	Bonferroni corrected p-value
Thiohalorhabdales	13.3015	0.00402801	0.22154
Steroidobacterales	13.067	0.00449401	0.24717
Tenderiales	12.6288	0.00551218	0.30317
Balneolales	12.4464	0.00600034	0.330019
Thermoanaerobaculales	12.0858	0.00709496	0.390223
Cytophagales	11.8493	0.00791776	0.435477
Chitinophagales	11.3162	0.0101335	0.557341
Phycisphaerales	11.2574	0.0104126	0.572695
Arenicellales	11.2306	0.010542	0.57981
Clostridiales	11.1558	0.0109126	0.600195
SBR1031	11.114	0.0111253	0.611891
Micavibrionales	11.1029	0.0111821	0.615013
Babeliales	10.6471	0.0137958	0.758768
Bacillales	10.5299	0.0145598	0.800787
Caulobacterales	10.4963	0.0147859	0.813222
Desulfarculales	10.1739	0.0171442	0.942932
Cellvibrionales	10.0588	0.0180727	0.993997
Thiomicrospirales	5.6962	0.127363	1
Rhodovibrionales	6.33883	0.0962399	1
Pedosphaerales	3.26935	0.351931	1
Chlamydiales	2.7057	0.43926	1
Sneathiellales	2.125	0.546872	1
Kordiimonadales	8.17857	0.0424618	1
Legionellales	0.689103	0.875764	1
Piscirickettsiales	1.06804	0.784795	1
Hydrogenedentiales	4.92803	0.177144	1
Bacteroidales	2.51456	0.472665	1
Diplorickettsiales	8.71394	0.0333462	1
Sphingobacteriales	4.71465	0.193924	1
Leptospirales	7.09109	0.0690506	1
Nitrosococcales	3.25735	0.353623	1
Oligoflexales	3.74264	0.290629	1
Verrucomicrobiales	9.06618	0.0284239	1
Rhodospirillales	6.53107	0.0884454	1
Pseudomonadales	4.33333	0.227647	1
Rhodothermales	6.55515	0.0875128	1
Microtrichales	7.89706	0.0481878	1
Betaproteobacteriales	7.58456	0.0554251	1
Bdellovibrionales	6.93015	0.0741579	1
Sphingomonadales	3.83088	0.280314	1
Coxiellales	7.94118	0.0472432	1
Vibrionales	1.55147	0.670443	1
Parvibaculales	6.70588	0.0818872	1
Rickettsiales	7.76471	0.0511332	1
Oceanospirillales	2.88971	0.408945	1
Gammaproteobacteria_Incertae_Sedis	4.78309	0.188387	1
Alteromonadales	6.02574	0.110365	1
Myxococcales	6.93015	0.0741579	1
Lactobacillales	3.57778	0.310814	1
Enterobacteriales	0.578997	0.901223	1
Planctomycetales	7.61029	0.0547912	1
Rhizobiales	7.22426	0.065083	1
Flavobacteriales	1.72794	0.63074	1
Pirellulales	5.14338	0.161594	1
Rhodobacterales	9.18382	0.0269441	1
