# Supplementary material for: Sodium molybdate does not inhibit sulfate-reducing bacteria but increases shell growth in the Pacific oyster Magallana gigas
Source: PLoS One. 2022 Feb 9;17(2):e0262939. doi: 10.1371/journal.pone.0262939 (PMC8827440; doi:10.1371/journal.pone.0262939)
Supplement: S6 Table — (XLSX) [file pone.0262939.s006.xlsx]

## Sheet: Table S6
Table S6: Pairwise post-hoc Dunn tests comparing mean percent abundance of taxonomic Orders between age cohorts within the Larva and Control treatment groups.
Order	Comparison	Z score	p-value	Bonferroni corrected p-value
Thiohalorhabdales	C38 - SM38	3.57935	0.00034445	0.00206668
Tenderiales	C51 - SM38	3.34974	0.00080887	0.00485319
Micavibrionales	SM38 - SM51	-3.25428	0.0011368	0.00682082
Clostridiales	C38 - SM38	3.23717	0.0012072	0.0072432
Thermoanaerobaculales	C38 - SM38	3.10039	0.00193265	0.0115959
Cytophagales	C38 - C51	-3.06946	0.00214448	0.0128669
Cellvibrionales	C38 - C51	2.97044	0.00297371	0.0178423
Balneolales	C38 - SM51	-2.94594	0.00321973	0.0193184
Phycisphaerales	C38 - SM51	-2.92094	0.00348982	0.0209389
Caulobacterales	C38 - SM38	-2.90144	0.00371446	0.0222868
Desulfarculales	C38 - SM51	-2.88926	0.00386149	0.0231689
SBR1031	C38 - SM51	-2.87143	0.00408622	0.0245173
Steroidobacterales	C38 - SM51	-2.83683	0.00455635	0.0273381
Chitinophagales	C38 - SM51	2.82192	0.0047737	0.0286422
Arenicellales	C38 - SM38	-2.81207	0.00492234	0.029534
Coxiellales	C51 - SM38	-2.7501	0.00595779	0.0357467
Babeliales	C51 - SM51	-2.74398	0.00606997	0.0364198
Bacillales	C38 - SM51	2.74315	0.00608528	0.0365116
Steroidobacterales	C38 - C51	-2.72772	0.0063773	0.0382638
Rhodobacterales	SM38 - SM51	2.70426	0.00684566	0.0410739
Microtrichales	SM38 - SM51	-2.70426	0.00684566	0.0410739
Verrucomicrobiales	C51 - SM38	-2.61259	0.00898588	0.0539153
Verrucomicrobiales	C38 - SM38	-2.60317	0.00923674	0.0554204
Babeliales	C51 - SM38	-2.56676	0.0102655	0.0615929
Chitinophagales	C38 - C51	2.52488	0.0115739	0.0694434
Balneolales	C38 - C51	-2.50951	0.01209	0.0725401
Desulfarculales	C51 - SM51	-2.50217	0.0123434	0.0740602
Thermoanaerobaculales	C38 - SM51	2.48268	0.0130398	0.0782385
Phycisphaerales	SM38 - SM51	-2.47509	0.0133204	0.0799225
Arenicellales	C38 - C51	-2.46539	0.0136863	0.0821177
Bacillales	C38 - SM38	2.45861	0.0139475	0.083685
Cytophagales	C38 - SM51	-2.37635	0.0174847	0.104908
Tenderiales	SM38 - SM51	-2.32621	0.0200073	0.120044
SBR1031	SM38 - SM51	-2.31466	0.0206313	0.123788
Rhodobacterales	C38 - SM38	-2.27777	0.0227403	0.136442
Caulobacterales	C38 - SM51	-2.27734	0.022766	0.136596
Diplorickettsiales	C38 - C51	2.27397	0.0229678	0.137807
Balneolales	SM38 - SM51	-2.27284	0.0230356	0.138214
Kordiimonadales	C38 - SM38	2.27093	0.023151	0.138906
Tenderiales	C38 - C51	-2.26134	0.0237385	0.142431
Steroidobacterales	SM38 - SM51	-2.24759	0.0246024	0.147614
Cellvibrionales	C51 - SM38	-2.20008	0.0278015	0.166809
SBR1031	C38 - C51	-2.17832	0.0293819	0.176291
Coxiellales	C38 - C51	2.17832	0.0293819	0.176291
Steroidobacterales	C51 - SM38	2.14657	0.0318272	0.190963
Micavibrionales	C38 - SM38	2.11507	0.0344238	0.206543
Kordiimonadales	C38 - C51	2.07307	0.0381658	0.228995
Diplorickettsiales	C38 - SM38	2.06641	0.0387902	0.232741
Diplorickettsiales	C51 - SM51	-2.05883	0.0395105	0.237063
Cytophagales	C51 - SM38	2.03965	0.0413848	0.248309
Phycisphaerales	C38 - C51	-2.0298	0.0423766	0.25426
Microtrichales	C38 - SM38	2.00661	0.0447915	0.268749
Babeliales	C38 - SM51	-1.9803	0.0476704	0.286022
Micavibrionales	C51 - SM38	1.9709	0.0487351	0.292411
Clostridiales	C38 - C51	1.94514	0.0517577	0.310546
Thiohalorhabdales	C38 - SM51	1.93079	0.0535093	0.321056
Arenicellales	SM38 - SM51	1.92955	0.0536632	0.321979
Chitinophagales	SM38 - SM51	1.92507	0.054221	0.325326
Balneolales	C51 - SM38	1.86878	0.0616531	0.369919
Diplorickettsiales	SM38 - SM51	-1.84213	0.0654567	0.39274
Kordiimonadales	SM38 - SM51	-1.81827	0.0690222	0.414133
Bacillales	C51 - SM51	1.81412	0.0696587	0.417952
Rhodobacterales	C51 - SM51	1.80074	0.0717446	0.430468
Thermoanaerobaculales	C51 - SM38	1.79284	0.072998	0.437988
Verrucomicrobiales	SM38 - SM51	1.78756	0.0738467	0.44308
Cellvibrionales	C38 - SM51	1.78227	0.0747059	0.448236
Babeliales	C38 - SM38	-1.73544	0.0826623	0.495974
Caulobacterales	C51 - SM38	-1.71881	0.085649	0.513894
Arenicellales	C51 - SM51	1.71688	0.0860012	0.516007
Coxiellales	C51 - SM51	-1.71499	0.0863478	0.518087
Kordiimonadales	C51 - SM51	-1.70084	0.088973	0.533838
SBR1031	C51 - SM38	1.67297	0.0943323	0.565994
Chitinophagales	C51 - SM38	-1.65006	0.0989312	0.593587
Phycisphaerales	C51 - SM38	1.65006	0.0989312	0.593587
Thiohalorhabdales	C38 - C51	1.63374	0.102313	0.613876
Micavibrionales	C38 - SM51	-1.58424	0.11314	0.67884
Desulfarculales	C38 - SM38	-1.58251	0.113532	0.681195
Clostridiales	SM38 - SM51	-1.53534	0.1247	0.748199
Thiohalorhabdales	C51 - SM38	1.51255	0.130393	0.78236
Tenderiales	C38 - SM38	1.4863	0.1372	0.823197
Bacillales	C51 - SM38	1.47762	0.139509	0.837053
Cytophagales	SM38 - SM51	-1.39797	0.162124	0.972741
Rhodobacterales	C38 - SM51	0.841625	0.399998	1
Rhodobacterales	C51 - SM38	-0.779194	0.435866	1
Rhodobacterales	C38 - C51	-1.23768	0.215833	1
Chitinophagales	C51 - SM51	0.257248	0.796987	1
Chitinophagales	C38 - SM38	0.813489	0.415938	1
Phycisphaerales	C51 - SM51	-0.771744	0.440266	1
Phycisphaerales	C38 - SM38	-0.271163	0.786266	1
SBR1031	C51 - SM51	-0.600245	0.548343	1
SBR1031	C38 - SM38	-0.406745	0.684196	1
Cellvibrionales	SM38 - SM51	1.10004	0.271315	1
Cellvibrionales	C51 - SM51	-1.02899	0.303484	1
Cellvibrionales	C38 - SM38	0.650791	0.515181	1
Bacillales	SM38 - SM51	0.461757	0.644256	1
Bacillales	C38 - C51	0.648381	0.516739	1
Cytophagales	C51 - SM51	0.600245	0.548343	1
Cytophagales	C38 - SM38	-0.949071	0.342585	1
Caulobacterales	SM38 - SM51	0.343762	0.731025	1
Caulobacterales	C51 - SM51	-1.28624	0.19836	1
Caulobacterales	C38 - C51	-0.792118	0.428292	1
Coxiellales	SM38 - SM51	0.916698	0.359301	1
Coxiellales	C38 - SM51	0.19803	0.843022	1
Coxiellales	C38 - SM38	-0.867722	0.385547	1
Microtrichales	C51 - SM51	-1.37199	0.170067	1
Microtrichales	C38 - SM51	-1.08916	0.276082	1
Microtrichales	C51 - SM38	1.23754	0.215886	1
Microtrichales	C38 - C51	0.495074	0.620548	1
Micavibrionales	C51 - SM51	-1.20049	0.229949	1
Micavibrionales	C38 - C51	-0.198029	0.843022	1
Tenderiales	C51 - SM51	0.957427	0.338352	1
Tenderiales	C38 - SM51	-1.15579	0.247766	1
Clostridiales	C51 - SM51	-0.561515	0.574447	1
Clostridiales	C38 - SM51	1.29676	0.194713	1
Clostridiales	C51 - SM38	0.935058	0.349758	1
Thermoanaerobaculales	SM38 - SM51	-0.321792	0.74761	1
Thermoanaerobaculales	C51 - SM51	1.37604	0.168809	1
Thermoanaerobaculales	C38 - C51	0.893765	0.371447	1
Thiohalorhabdales	SM38 - SM51	-1.23754	0.215886	1
Thiohalorhabdales	C51 - SM51	0.257248	0.796987	1
Verrucomicrobiales	C51 - SM51	-0.771744	0.440266	1
Verrucomicrobiales	C38 - SM51	-0.445566	0.65591	1
Verrucomicrobiales	C38 - C51	0.445566	0.65591	1
Steroidobacterales	C51 - SM51	-0.0944911	0.924719	1
Steroidobacterales	C38 - SM38	-0.448211	0.654001	1
Arenicellales	C38 - SM51	-0.482912	0.629158	1
Arenicellales	C51 - SM38	-0.0941242	0.925011	1
Babeliales	SM38 - SM51	-0.366679	0.713858	1
Babeliales	C38 - C51	1.18818	0.234764	1
Diplorickettsiales	C38 - SM51	-0.103362	0.917675	1
Diplorickettsiales	C51 - SM38	-0.358856	0.719703	1
Kordiimonadales	C38 - SM51	0.109109	0.913116	1
Kordiimonadales	C51 - SM38	0	1	1
Balneolales	C51 - SM51	-0.377964	0.705457	1
Balneolales	C38 - SM38	-0.537853	0.590679	1
Desulfarculales	SM38 - SM51	-1.33747	0.18107	1
Desulfarculales	C51 - SM38	-1.33747	0.18107	1
Desulfarculales	C38 - C51	0	1	1
