# Supplementary material for: Sodium molybdate does not inhibit sulfate-reducing bacteria but increases shell growth in the Pacific oyster Magallana gigas
Source: PLoS One. 2022 Feb 9;17(2):e0262939. doi: 10.1371/journal.pone.0262939 (PMC8827440; doi:10.1371/journal.pone.0262939)
Supplement: S7 Table — Whole refers to the entire shell area (prodissoconch II + dissoconch). (XLSX) [file pone.0262939.s007.xlsx]

## Sheet: Table S7
Table S7: Shell area data in micrometers^2 measured in Image J from SEM images of shells. Whole refers to the entire shell area (dissoconch) whereas larval refers to just the prodissoconch area. Whole - larval = juvenile shell area.
treatment	bucket.no	age	stage	area.um2
control	1	38	larval	51225.3
control	1	38	whole	105823
control	1	38	larval	70499.2
control	1	38	whole	146901
control	1	38	larval	63183.7
control	1	38	whole	191759
control	1	38	larval	59086.8
control	1	38	whole	163245
control	1	38	larval	46695.5
control	1	38	whole	137380
control	1	38	larval	63204.7
control	1	38	whole	169001
control	1	38	larval	71691.7
control	1	38	whole	183515
control	1	38	larval	55854.4
control	1	38	whole	219036
control	1	38	larval	67673.8
control	1	38	whole	139954
control	1	38	larval	56198.9
control	1	38	whole	285661
control	2	38	larval	71455.8
control	2	38	whole	145147
control	2	38	larval	71733.7
control	2	38	whole	150090
control	2	38	larval	53199.4
control	2	38	whole	110674
control	2	38	larval	77800.3
control	2	38	whole	102239
control	2	38	larval	55418.4
control	2	38	whole	134159
control	2	38	larval	62324.2
control	2	38	whole	162529
control	2	38	larval	55474.6
control	2	38	whole	127847
control	2	38	larval	60390.9
control	2	38	whole	192950
control	2	38	larval	61064.1
control	2	38	whole	206669
control	2	38	larval	49357
control	2	38	whole	140088
control	3	52	larval	65719.9
control	3	52	whole	533017
control	3	52	larval	65217.2
control	3	52	whole	807459
control	3	52	larval	67228
control	3	52	whole	653345
control	3	52	larval	79995
control	3	52	whole	523979
control	3	52	larval	74098.5
control	3	52	whole	535730
control	3	52	larval	66275
control	3	52	whole	750600
control	3	52	larval	73124.5
control	3	52	whole	462888
control	3	52	larval	75585.7
control	3	52	whole	653083
control	3	52	larval	70820.4
control	3	52	whole	584347
control	3	52	larval	84728.9
control	3	52	whole	827536
molybdate	1	38	larval	46200.4
molybdate	1	38	whole	165534
molybdate	1	38	larval	65860.1
molybdate	1	38	whole	443072
molybdate	1	38	larval	62897
molybdate	1	38	whole	240227
molybdate	1	38	larval	81559.2
molybdate	1	38	whole	309599
molybdate	1	38	larval	66914.5
molybdate	1	38	whole	418736
molybdate	1	38	larval	66132.6
molybdate	1	38	whole	267423
molybdate	1	38	larval	50766.1
molybdate	1	38	whole	322980
molybdate	1	38	larval	65960.1
molybdate	1	38	whole	267273
molybdate	1	38	larval	47938.4
molybdate	1	38	whole	626634
molybdate	1	38	larval	58065.6
molybdate	1	38	whole	176077
molybdate	2	38	larval	76158.6
molybdate	2	38	whole	445517
molybdate	2	38	larval	80115.7
molybdate	2	38	whole	862735
molybdate	2	38	larval	84021.8
molybdate	2	38	whole	620858
molybdate	2	38	larval	79254.6
molybdate	2	38	whole	506577
molybdate	2	38	larval	72207.1
molybdate	2	38	whole	376657
molybdate	2	38	larval	90644.3
molybdate	2	38	whole	451228
molybdate	2	38	larval	74187.9
molybdate	2	38	whole	937611
molybdate	2	38	larval	72267.3
molybdate	2	38	whole	561837
molybdate	2	38	larval	82589.7
molybdate	2	38	whole	638195
molybdate	2	38	larval	80921.8
molybdate	2	38	whole	549783
molybdate	3	52	larval	62363.7
molybdate	3	52	whole	763995
molybdate	3	52	larval	74451.2
molybdate	3	52	whole	911300
molybdate	3	52	larval	57101.8
molybdate	3	52	whole	881306
molybdate	3	52	larval	60021.3
molybdate	3	52	whole	1.14961e+06
molybdate	3	52	larval	74437.7
molybdate	3	52	whole	616308
molybdate	3	52	larval	69746.4
molybdate	3	52	whole	501815
molybdate	3	52	larval	78800.2
molybdate	3	52	whole	889850
molybdate	3	52	larval	87988.3
molybdate	3	52	whole	600502
molybdate	3	52	larval	76236.4
molybdate	3	52	whole	849299
molybdate	3	52	larval	73766.6
molybdate	3	52	whole	1.16929e+06
