# Supplementary material for: Sodium molybdate does not inhibit sulfate-reducing bacteria but increases shell growth in the Pacific oyster Magallana gigas
Source: PLoS One. 2022 Feb 9;17(2):e0262939. doi: 10.1371/journal.pone.0262939 (PMC8827440; doi:10.1371/journal.pone.0262939)
Supplement: S8 Table — (XLSX) [file pone.0262939.s008.xlsx]

## Sheet: Table S8
Table S8: Shell mass data (mg) for individual oysters from each bucket.
bucket	mass.mg	age	treatment
C1	0.011	38	control
C1	0.012	38	control
C1	0.036	38	control
C1	0.012	38	control
C1	0.014	38	control
C1	0.019	38	control
C1	0.068	38	control
C1	0.013	38	control
C1	0.008	38	control
C1	0.006	38	control
C2	0.012	38	control
C2	0.011	38	control
C2	0.012	38	control
C2	0.021	38	control
C2	0.014	38	control
C2	0.01	38	control
C2	0.013	38	control
C2	0.014	38	control
C2	0.009	38	control
C2	0.032	38	control
C3	0.05	51	control
C3	0.052	51	control
C3	0.057	51	control
C3	0.074	51	control
C3	0.098	51	control
C3	0.053	51	control
C3	0.054	51	control
C3	0.101	51	control
C3	0.07	51	control
C3	0.109	51	control
SM1	0.022	38	molybdate
SM1	0.016	38	molybdate
SM1	0.022	38	molybdate
SM1	0.013	38	molybdate
SM1	0.024	38	molybdate
SM1	0.029	38	molybdate
SM1	0.03	38	molybdate
SM1	0.008	38	molybdate
SM1	0.054	38	molybdate
SM1	0.041	38	molybdate
SM2	0.022	38	molybdate
SM2	0.033	38	molybdate
SM2	0.042	38	molybdate
SM2	0.016	38	molybdate
SM2	0.026	38	molybdate
SM2	0.08	38	molybdate
SM2	0.028	38	molybdate
SM2	0.035	38	molybdate
SM2	0.117	38	molybdate
SM2	0.057	38	molybdate
SM3	0.119	51	molybdate
SM3	0.202	51	molybdate
SM3	0.125	51	molybdate
SM3	0.075	51	molybdate
SM3	0.121	51	molybdate
SM3	0.064	51	molybdate
SM3	0.424	51	molybdate
SM3	0.072	51	molybdate
SM3	0.189	51	molybdate
SM3	0.081	51	molybdate
