# Supplementary material for: Sodium molybdate does not inhibit sulfate-reducing bacteria but increases shell growth in the Pacific oyster Magallana gigas
Source: PLoS One. 2022 Feb 9;17(2):e0262939. doi: 10.1371/journal.pone.0262939 (PMC8827440; doi:10.1371/journal.pone.0262939)
Supplement: S9 Table — Larval growth rate represents prodissonconch II growth (0–31 days) and juvenile growth rate represents dissoconch growth (31–38 and 51 days). (XLSX) [file pone.0262939.s009.xlsx]

## Sheet: Table S9
Table S9: Mean growth rate for oysters by bucket. Larval growth rate represents prodissonconch II growth (0-31 days) and juvenile growth rate represents dissoconch growth (31-38 and 51 days).
buckets	mean.rate	stdev.rate	stages	se.rate
molybdate 2	2.55603	0.186502	larval	0.0589771
molybdate 2	73.6947	25.8632	juvenile	8.17866
molybdate 1	1.97514	0.346477	larval	0.109566
molybdate 1	37.5037	20.1196	juvenile	6.36239
control 2	1.99425	0.296481	larval	0.0937554
control 2	12.2025	4.99276	juvenile	1.57885
control 1	1.95263	0.265544	larval	0.0839724
control 1	16.2423	7.27763	juvenile	2.30139
molybdate 3	2.30617	0.30331	larval	0.0959152
molybdate 3	38.0918	11.2268	juvenile	3.55024
control 3	2.33159	0.211278	larval	0.0668118
control 3	28.0459	6.36696	juvenile	2.01341
