# Supplementary material for: Sodium molybdate does not inhibit sulfate-reducing bacteria but increases shell growth in the Pacific oyster Magallana gigas
Source: PLoS One. 2022 Feb 9;17(2):e0262939. doi: 10.1371/journal.pone.0262939 (PMC8827440; doi:10.1371/journal.pone.0262939)
Supplement: S10 Table — (XLSX) [file pone.0262939.s010.xlsx]

## Sheet: Table S10
Table S10.
category	term	ontology	over_represented_FDR
C-2-38D vs C-3-51D
GO:0005576	extracellular region	CC	4.37707e-05
SM-1-38D vs SM-3-51D
GO:0098798	mitochondrial protein complex	CC	2.72922e-06
GO:0003674	molecular_function	MF	3.35181e-06
GO:0098800	inner mitochondrial membrane protein complex	CC	3.35181e-06
GO:0044455	mitochondrial membrane part	CC	3.35181e-06
GO:0005575	cellular_component	CC	1.50423e-05
GO:0044444	cytoplasmic part	CC	4.46909e-05
GO:0044424	intracellular part	CC	0.000228109
GO:0004857	enzyme inhibitor activity	MF	0.00235797
GO:0044237	cellular metabolic process	BP	0.00388543
GO:0044464	cell part	CC	0.00388543
GO:0015672	monovalent inorganic cation transport	BP	0.00697218
GO:0044429	mitochondrial part	CC	0.00697218
GO:0003824	catalytic activity	MF	0.00697218
GO:0008152	metabolic process	BP	0.00697218
GO:0043227	membrane-bounded organelle	CC	0.00751045
GO:0051707	response to other organism	BP	0.00779859
GO:1902600	proton transmembrane transport	BP	0.00779859
GO:0043229	intracellular organelle	CC	0.00783629
GO:0030414	peptidase inhibitor activity	MF	0.00878316
GO:0043231	intracellular membrane-bounded organelle	CC	0.0113808
GO:0004866	endopeptidase inhibitor activity	MF	0.0119946
GO:0098796	membrane protein complex	CC	0.0147263
GO:0005488	binding	MF	0.0157784
GO:0043226	organelle	CC	0.0174915
GO:0019866	organelle inner membrane	CC	0.0174915
GO:0006801	superoxide metabolic process	BP	0.0174915
GO:0098772	molecular function regulator	MF	0.0174915
GO:0098803	respiratory chain complex	CC	0.0179284
GO:0061135	endopeptidase regulator activity	MF	0.0184586
GO:0061134	peptidase regulator activity	MF	0.0241256
GO:0008150	biological_process	BP	0.0241256
GO:0032991	protein-containing complex	CC	0.0244127
GO:2001243	negative regulation of intrinsic apoptotic signaling pathway	BP	0.0244127
GO:0043207	response to external biotic stimulus	BP	0.0285369
GO:0005751	mitochondrial respiratory chain complex IV	CC	0.0304861
GO:0098542	defense response to other organism	BP	0.0320727
GO:0051704	multi-organism process	BP	0.0324777
GO:0030234	enzyme regulator activity	MF	0.0346692
GO:0072593	reactive oxygen species metabolic process	BP	0.0400631
GO:0009607	response to biotic stimulus	BP	0.0400631
GO:0043086	negative regulation of catalytic activity	BP	0.0462407
GO:1990204	oxidoreductase complex	CC	0.0462407
GO:1902532	negative regulation of intracellular signal transduction	BP	0.0471547
GO:0005743	mitochondrial inner membrane	CC	0.0471547
GO:0015078	proton transmembrane transporter activity	MF	0.0488237
C-2-38D vs SM-1-38D
GO:0005576	extracellular region	CC	1.29776e-07
GO:0004867	serine-type endopeptidase inhibitor activity	MF	1.29776e-07
GO:0030414	peptidase inhibitor activity	MF	1.23975e-06
GO:0004866	endopeptidase inhibitor activity	MF	2.687e-06
GO:0061134	peptidase regulator activity	MF	4.52893e-06
GO:0061135	endopeptidase regulator activity	MF	4.52893e-06
GO:0004857	enzyme inhibitor activity	MF	0.00111731
GO:0005615	extracellular space	CC	0.00751026
GO:0030246	carbohydrate binding	MF	0.0479528
C-3-51D vs SM-3-51D
None meet FDR theshold < 0.05
