# Supplementary material for: Sodium molybdate does not inhibit sulfate-reducing bacteria but increases shell growth in the Pacific oyster Magallana gigas
Source: PLoS One. 2022 Feb 9;17(2):e0262939. doi: 10.1371/journal.pone.0262939 (PMC8827440; doi:10.1371/journal.pone.0262939)
Supplement: S11 Table — Annotations are based on best BLAST hits against the UNIPROT/SWISSPROT database. Note that some genes had multiple isoforms with different best hits; in those cases multiple annotations are provided. (XLSX) [file pone.0262939.s011.xlsx]

## Sheet: Table S11
Table S11: Overview of differentially expressed genes driving enrichment of GO terms involved in responses to other organisms. Annotations are based on best BLAST hits against the UNIPROT/SWISSPROT database. Note that some genes had multiple isoforms with different best hits; in those cases multiple annotations are provided.
Gene ID	Gene annotation(s)	Relevant GO term(s) associated with gene
Genes upregulated at 51 days (SM-1-38D vs SM-3-51D)
XLOC_049362	Peptidoglycan recognition protein 1	GO:0009607;GO:0043207;GO:0051704;GO:0051707;GO:0098542
XLOC_008427	von Willebrand factor C and EGF domain-containing protein; Fibronectin	GO:0009607;GO:0043207;GO:0051704;GO:0051707
XLOC_053330	Plasminogen; Serine protease 30	GO:0051704
XLOC_057611	Peptidyl-prolyl cis-trans isomerase A; Peptidyl-prolyl cis-trans isomerase; Peptidyl-prolyl cis-trans isomerase 1	GO:0051704
XLOC_038907	Flavin-containing monooxygenase FMO GS-OX-like 2	GO:0009607;GO:0043207;GO:0051704;GO:0051707;GO:0098542
XLOC_012006	Neuroendocrine convertase 1	GO:0009607;GO:0043207
XLOC_030524	Adenosylhomocysteinase B; Gigasin-3a	GO:0009607
XLOC_054617	Transitional endoplasmic reticulum ATPase TER94	GO:0009607;GO:0043207;GO:0051704;GO:0051707
XLOC_026030	Cyclic AMP-responsive element-binding protein 3-like protein 2; Cyclic AMP-responsive element-binding protein 3-like protein 1	GO:0051704
XLOC_029864	Prohibitin-2	GO:0009607;GO:0043207;GO:0051704;GO:0051707
XLOC_016278	Galectin-8	GO:0009607;GO:0043207;GO:0051704;GO:0051707
XLOC_055415	Lipopolysaccharide-induced tumor necrosis factor-alpha factor homolog	GO:0051704
XLOC_048051	Defensin Cg-Defm	GO:0009607;GO:0043207;GO:0051704;GO:0051707;GO:0098542
XLOC_029182	Phosphoethanolamine N-methyltransferase 3	GO:0051704
XLOC_016937	Peptidyl-prolyl cis-trans isomerase B	GO:0051704
XLOC_003533	Pancreatic lipase-related protein 2; EGF-like domain containing protein 1	GO:0009607;GO:0043207;GO:0051704;GO:0051707
XLOC_000760	E3 ubiquitin-protein ligase DTX3L	GO:0009607;GO:0043207;GO:0051704;GO:0051707;GO:0098542
XLOC_009090	WAP four-disulfide core domain protein 6A; WAP four-disulfide core domain protein 6B; Kunitz-type serine protease inhibitor 6	GO:0009607;GO:0043207;GO:0051704;GO:0051707;GO:0098542
XLOC_057756	Alcohol dehydrogenase class-3; NFX1-type zinc finger-containing protein 1	GO:0009607;GO:0043207
XLOC_053121	Peroxiredoxin-2	GO:0009607;GO:0043207
XLOC_023953	Importin subunit alpha-3	GO:0051704
XLOC_016909	NADH dehydrogenase [ubiquinone] 1 alpha subcomplex subunit 13	GO:0051704
XLOC_039678	Eukaryotic translation initiation factor 3 subunit F	GO:0051704
Genes downregulated at 51 days (SM-1-38D vs SM-3-51D)
XLOC_043292	Neural Wiskott-Aldrich syndrome protein	GO:0009607;GO:0043207;GO:0051704;GO:0051707
XLOC_041726	Disabled homolog 2-interacting protein	GO:0009607;GO:0043207
XLOC_028449	Death-associated inhibitor of apoptosis 2	GO:0009607;GO:0043207;GO:0051704;GO:0051707;GO:0098542
XLOC_012990	Bcl-2-like protein 1	GO:0009607;GO:0043207;GO:0051704;GO:0051707;GO:0098542
XLOC_016354	CREB/ATF bZIP transcription factor	GO:0009607;GO:0043207;GO:0051704;GO:0051707
XLOC_007708	Protein draper; Tyrosine-protein kinase receptor Tie-1; Multiple epidermal growth factor-like domains protein 10; Multiple epidermal growth factor-like domains protein 6	GO:0009607;GO:0043207;GO:0051704;GO:0051707;GO:0098542
XLOC_019999	Probable serine/threonine-protein kinase roco5	GO:0051704
XLOC_062234	MORC family CW-type zinc finger protein 4; MORC family CW-type zinc finger protein 3	GO:0051704
XLOC_025104	Death-associated inhibitor of apoptosis 2	GO:0009607;GO:0043207;GO:0051704;GO:0051707;GO:0098542
XLOC_002981	Fibrillin-1; Hemicentin-2; Adhesion G protein-coupled receptor E1; Fibrillin-2; Hemicentin-1; Adhesion G protein-coupled receptor E5; Nidogen-2	GO:0009607;GO:0043207;GO:0051704;GO:0051707
XLOC_005480	Deleted in malignant brain tumors 1 protein; MAM and LDL-receptor class A domain-containing protein 1; MAM and LDL-receptor class A domain-containing protein 2	GO:0009607;GO:0043207;GO:0051704;GO:0051707;GO:0098542
XLOC_057775	Caspase recruitment domain-containing protein 9	GO:0009607;GO:0043207;GO:0051704;GO:0051707;GO:0098542
XLOC_057075	Proto-oncogene tyrosine-protein kinase Src	GO:0009607;GO:0043207;GO:0051704;GO:0051707
XLOC_004438	Serine/threonine-protein kinase RIO3	GO:0009607;GO:0043207;GO:0051704;GO:0051707;GO:0098542
XLOC_033498	Helicase SRCAP; Helicase domino	GO:0051704
XLOC_009314	Scavenger receptor cysteine-rich type 1 protein M130; Deleted in malignant brain tumors 1 protein	GO:0009607;GO:0043207;GO:0051704;GO:0051707;GO:0098542
XLOC_033341	Protein LSM14 homolog A; Protein LSM14 homolog B; Protein LSM14 homolog A-A	GO:0009607;GO:0043207;GO:0051704;GO:0051707;GO:0098542
XLOC_021035	Eukaryotic translation initiation factor 3 subunit A	GO:0051704
XLOC_034163	Chromodomain-helicase-DNA-binding protein 7	GO:0009607;GO:0043207;GO:0051704;GO:0051707
XLOC_042392	DNA-directed RNA polymerase III subunit RPC9; Selenoprotein S; Selenoprotein S A; Selenoprotein S B	GO:0009607;GO:0043207;GO:0051704;GO:0051707;GO:0098542
XLOC_040287	Death domain-associated protein 6	GO:0051704
XLOC_037079	Influenza virus NS1A-binding protein homolog; Kelch-like protein 20	GO:0009607;GO:0043207;GO:0051704;GO:0051707
XLOC_038523	Histone acetyltransferase p300	GO:0051704
XLOC_030437	NEDD4-like E3 ubiquitin-protein ligase WWP1	GO:0051704
XLOC_048053	Hemocyte defensin Cg-Defh2	GO:0009607;GO:0043207;GO:0051704;GO:0051707;GO:0098542
XLOC_044552	Structural maintenance of chromosomes protein 1A	GO:0009607
XLOC_044960	Inhibitor of nuclear factor kappa-B kinase subunit epsilon	GO:0009607;GO:0043207;GO:0051704;GO:0051707
XLOC_044715	Macrophage-expressed gene 1 protein	GO:0009607;GO:0043207;GO:0051704;GO:0051707;GO:0098542
XLOC_061264	DNA topoisomerase 1; DNA topoisomerase I, mitochondrial	GO:0051704
XLOC_024719	Baculoviral IAP repeat-containing protein 3; Death-associated inhibitor of apoptosis 2	GO:0009607;GO:0043207;GO:0051704;GO:0051707;GO:0098542
XLOC_023102	Intersectin-1	GO:0051704
XLOC_013523	Dual oxidase 2	GO:0009607;GO:0043207;GO:0051704;GO:0051707
XLOC_001492	Diacylglycerol kinase beta	GO:0009607;GO:0043207;GO:0051704;GO:0051707
XLOC_061083	Dual oxidase 1; Dual oxidase 2	GO:0009607;GO:0043207;GO:0051704;GO:0051707;GO:0098542
XLOC_012119	Elongation factor 2	GO:0009607;GO:0043207;GO:0051704;GO:0051707;GO:0098542
XLOC_012168	Dynein heavy chain, cytoplasmic; Cytoplasmic dynein 1 heavy chain 1	GO:0051704
XLOC_002978	Fibulin-7; Adhesion G protein-coupled receptor E2; Fibrillin-1; Adhesion G protein-coupled receptor E1; Hemicentin-1; Adhesion G protein-coupled receptor E2	GO:0009607;GO:0043207;GO:0051704;GO:0051707
XLOC_053678	Vesicle-associated membrane protein 8	GO:0009607;GO:0043207;GO:0051704;GO:0051707;GO:0098542
